# Supplementary material for: Augmented Weighted Estimators Dealing with Practical Positivity Violation to Causal inferences in a Random Coefficient Model
Source: Psychometrika. 2019 Mar 15;84(2):447–67. doi: 10.1007/s11336-018-09657-y (PMC6507518; doi:10.1007/s11336-018-09657-y)
Supplement: Supplementary file 1 — Supplementary material 1 (R 4 KB) [file 11336_2018_9657_MOESM1_ESM.r]

################################################################################
# Data Generator
# function: DataGenerator(K,nkmax,Beta0,Beta1,sigma0,sigma1,rho,sigmae,c1,c2,c3,c4)
# return: a generated data set from random coefficient model that include treatment indicator, outcome, cluster ID
# parameters:
#          K -- number of clusters
#          nkmax -- upper limit of the cluster size
#          Beta0 -- control group fixed effect
#          Beta1 -- treatment group fixed effect
#          sigma0 -- variance of control group means across clusters
#          sigma1 -- variance of treatment group means across clusters
#          rho -- correlation between the control and treatment group means across clusters
#          sigmae -- variance of random errors
#          c1,c2,c3,c4 -- the coefficients chosen to generate the treatment indicator to have the desired r0, r1, p, and % of practical positivity violation
################################################################################
DataGenerator=function(K,nkmax,Beta0,Beta1,sigma0,sigma1,rho,sigmae,c1,c2,c3,c4)
{
# generate the cluster size nk from a discrete uniform distribution ranging from 1 to nkmax
nk=ceiling(runif(K,min=0,max=nkmax))
cluster=vector()
# generate the random effects from a multivariate normal distribution
randeff=mvrnorm(K,mu=c(0,0),Sigma=matrix(c(sigma0^2,rho*sigma0*sigma1,rho*sigma0*sigma1,sigma1^2),2,2))
b0=vector()
b1=vector()
pc=rnorm(K)
pk=vector()
pi=vector()
T1=vector()
Y=vector()
count=1
for (i in 1:K)
{
for (j in 1:nk[i])
{
cluster[count]=i 
b0[count]=randeff[i,1]
b1[count]=randeff[i,2]
# generate the treatment indicator to correlate with random effects
pk[count]=pc[i]
pe=rnorm(1)
pi[count]=c1+c2*b0[count]+c3*b1[count]+c4*pk[count]+pe
T1[count]=ifelse(pi[count]>0,1,0)

# generate the random errors
e=rnorm(1,sd=sigmae)
# generate the outcome from random coefficient model
Y[count]=Beta0*(1-T1[count])+Beta1*T1[count]+b0[count]*(1-T1[count])+b1[count]*T1[count]+e
count=count+1
}}
data <- data.frame(Y,T1,cluster) 
return(data)
}
################################################################################  
#  simulation study setting 1 
#  results reported in Table 1, 26% of the schools have practical positivity violations
#
#  call function: datagen(K,nkmax,Beta0,Beta1,sigma0,sigma1,rho,sigmae,c1,c2,c3,c4) in "RCdatagen.R"
#  return: treatment indicator, outcome, cluster ID
#  call function: RCmain(dY,dT,dcluster,truebeta) in "RCmainfun.R"
#  return: estimates of IPTW-orig, IPTW-trim, AIPTW-SATC, AIPTW-RSATC
###############################################################################
library(lme4)
library(MASS)
source("11336_2018_9657_MOESM2_ESM.R")

K=150
nkmax=19

Beta0=35
Beta1=40
truebeta=c(Beta0,Beta1)
sigma0=8
sigma1=8
rho=0.8
sigmae=45

c1=-0.63
c2=0.045
c3=0.045
c4=0

times=1000
set.seed(100)

##### generate data for simulation study
sdata=list()
for( l in 1:times )
  {sdata[[l]] <- DataGenerator(K,nkmax,Beta0,Beta1,sigma0,sigma1,rho,sigmae,c1,c2,c3,c4)}

##### estimation using the function RCmain
est.0 <- matrix( 0, nrow = times, ncol = 36 )
for( l in 1:times )
  {
    data <- sdata[[l]]
    dT1 <- data$T1
    dY <- data$Y
    dcluster <- data$cluster
    set.seed(100)
    est.0[l,]=AIPTWHLM(dY,dT1,dcluster,truebeta)
    write( est.0[l,], "Allest.txt", ncol=ncol(est.0), append=T )
  }

##### summarize and save simulation results in table format, similar to the paper
allest=read.table("Allest.txt")
summary=matrix(NA,4,14)
for (i in 1:4)
{
summary[i,1]=(mean(allest[,(i-1)*9+1],na.rm=TRUE)-Beta0)/Beta0
summary[i,2]=(mean(allest[,(i-1)*9+2],na.rm=TRUE)-Beta1)/Beta1
summary[i,3]=mean(allest[,(i-1)*9+3],na.rm=TRUE)
summary[i,4]=mean(allest[,(i-1)*9+4],na.rm=TRUE)
summary[i,5]=sqrt(var(allest[,(i-1)*9+1],na.rm=TRUE))
summary[i,6]=sqrt(var(allest[,(i-1)*9+2],na.rm=TRUE))
summary[i,7]=mean(allest[,(i-1)*9+5],na.rm=TRUE)
summary[i,8]=mean(allest[,(i-1)*9+6],na.rm=TRUE)
summary[i,9]=mean(allest[,(i-1)*9+7],na.rm=TRUE)
summary[i,10]=mean(allest[,(i-1)*9+8],na.rm=TRUE)
summary[i,11]=mean(allest[,(i-1)*9+9],na.rm=TRUE)
summary[i,12]=sqrt(var(allest[,(i-1)*9+7],na.rm=TRUE))
summary[i,13]=sqrt(var(allest[,(i-1)*9+8],na.rm=TRUE))
summary[i,14]=sqrt(var(allest[,(i-1)*9+9],na.rm=TRUE))
}
colnames(summary)=c("PB-Beta0","PB-Beta1","T.SE-Beta0","T.SE-Beta1","S.SE-Beta0","S.SE-Beta1","95CP-Beta0","95CP-Beta1",
                    "Avg.Est.-sigma0","Avg.Est.-sigma1","Avg.Est.-rho","S.SE-sigma0","S.SE-sigma1","S.SE-rho")
write.csv(summary,"SimulationResult01.csv")
