# Supplementary material for: Augmented Weighted Estimators Dealing with Practical Positivity Violation to Causal inferences in a Random Coefficient Model
Source: Psychometrika. 2019 Mar 15;84(2):447–67. doi: 10.1007/s11336-018-09657-y (PMC6507518; doi:10.1007/s11336-018-09657-y)
Supplement: Supplementary file 2 — Supplementary material 2 (R 11 KB) [file 11336_2018_9657_MOESM2_ESM.r]

################################################################################
# Estimators: IPTW-orig, IPTW-trim, AIPTW-SATC, AIPTW-RSATC
# function: AIPTWHLM(Y.0,T1.0,cluster.0,truebeta)
# return: estimates of beta0, beta1, their SE, 95% CP, and estimates of sigma0, sigma1 and rho 
# parameters:
#          Y.0 -- outcome
#          T1.0 -- treatment indicator
#          cluster.0 -- cluster ID
#          truebeta -- true value of beta0 and beta1
################################################################################
AIPTWHLM=function(Y.0,T1.0,cluster.0,truebeta)
{Y=Y.0
T0=1-T1.0
T1=T1.0
cluster=cluster.0
K=max(cluster)

################################################################################
# IPTW-orig
################################################################################
##### calculate the weights
w=vector()
for (i in 1:K)
{w[cluster==i]=ifelse(T1[cluster==i]==0,
(table(T1)[1]*table(cluster)[i])/(length(Y)*table(T1,cluster)[1,i]),
(table(T1)[2]*table(cluster)[i])/(length(Y)*table(T1,cluster)[2,i]))}
data1=data.frame(Y=Y,T0=T0,T1=T1,cluster=cluster,w=w)
##### feed the original sample to the IPTW procedure
f1=lmer(Y~-1+T0+T1+(-1+T0+T1|cluster),weights=w,data=data1)
beta1=fixef(f1)
sigma01=sqrt(VarCorr(f1)$cluster[1,1])
sigma11=sqrt(VarCorr(f1)$cluster[2,2])
rho1=VarCorr(f1)$cluster[1,2]/(sqrt(VarCorr(f1)$cluster[1,1])*sqrt(VarCorr(f1)$cluster[2,2]))
sigmae1=sigma(f1)

##### calculate the robust SE(betahat) estimates
J=t(as(as.factor(data1$cluster),Class="sparseMatrix"))
TR0=t(KhatriRao(t(J),t(data1$T0)))
TR1=t(KhatriRao(t(J),t(data1$T1)))
Q=(sigma01^2)*(TR0%*%t(TR0))+(sigma11^2)*(TR1%*%t(TR1))+(rho1*sigma01*sigma11)*(TR0%*%t(TR1))+(rho1*sigma01*sigma11)*(TR1%*%t(TR0))+(sigmae1^2)*solve(diag(data1$w))
tcluster=unique(data1$cluster)
Vy=(data1$Y[data1$cluster==tcluster[1]]-cbind(data1$T0[data1$cluster==tcluster[1]],data1$T1[data1$cluster==tcluster[1]])%*%beta1)%*%
  t(data1$Y[data1$cluster==tcluster[1]]-cbind(data1$T0[data1$cluster==tcluster[1]],data1$T1[data1$cluster==tcluster[1]])%*%beta1)
for (j in 2:length(sort(unique(data1$cluster))))
{Vy=bdiag(Vy,(data1$Y[data1$cluster==tcluster[j]]-cbind(data1$T0[data1$cluster==tcluster[j]],data1$T1[data1$cluster==tcluster[j]])%*%beta1)%*%
            t(data1$Y[data1$cluster==tcluster[j]]-cbind(data1$T0[data1$cluster==tcluster[j]],data1$T1[data1$cluster==tcluster[j]])%*%beta1))}
X=cbind(data1$T0,data1$T1)
seb1=sqrt(diag(solve(t(X)%*%solve(Q)%*%X)%*%t(X)%*%solve(Q)%*%Vy%*%solve(Q)%*%X%*%solve(t(X)%*%solve(Q)%*%X)))
cpb1=ifelse( beta1-1.96*seb1<=truebeta & truebeta<=beta1+1.96*seb1, 1, 0 ) 

################################################################################
# IPTW-trim
################################################################################
##### calculate the weights
w=vector()
for (i in 1:K)
{w[cluster==i]=ifelse(T1[cluster==i]==0,
(table(T1)[1]*table(cluster)[i])/(length(Y)*table(T1,cluster)[1,i]),
(table(T1)[2]*table(cluster)[i])/(length(Y)*table(T1,cluster)[2,i]))
if (table(T1,cluster)[1,i]==0 | table(T1,cluster)[2,i]==0)
{w[cluster==i]=0}}
data2=data.frame(Y=Y,T0=T0,T1=T1,cluster=cluster,w=w)
##### discard clusters with only treatment or only control
data2=subset(data2,w!=0)
##### feed the trimmed sample to the IPTW procedure
f2=lmer(Y~-1+T0+T1+(-1+T0+T1|cluster),weights=w,data=data2)
beta2=fixef(f2)
sigma02=sqrt(VarCorr(f2)$cluster[1,1])
sigma12=sqrt(VarCorr(f2)$cluster[2,2])
rho2=VarCorr(f2)$cluster[1,2]/(sqrt(VarCorr(f2)$cluster[1,1])*sqrt(VarCorr(f2)$cluster[2,2]))
sigmae2=sigma(f2)

##### calculate the robust SE(betahat) estimates
J=t(as(as.factor(data2$cluster),Class="sparseMatrix"))
TR0=t(KhatriRao(t(J),t(data2$T0)))
TR1=t(KhatriRao(t(J),t(data2$T1)))
Q=(sigma02^2)*(TR0%*%t(TR0))+(sigma12^2)*(TR1%*%t(TR1))+(rho2*sigma02*sigma12)*(TR0%*%t(TR1))+(rho2*sigma02*sigma12)*(TR1%*%t(TR0))+(sigmae2^2)*solve(diag(data2$w))
tcluster=unique(data2$cluster)
Vy=(data2$Y[data2$cluster==tcluster[1]]-cbind(data2$T0[data2$cluster==tcluster[1]],data2$T1[data2$cluster==tcluster[1]])%*%beta2)%*%
  t(data2$Y[data2$cluster==tcluster[1]]-cbind(data2$T0[data2$cluster==tcluster[1]],data2$T1[data2$cluster==tcluster[1]])%*%beta2)
for (j in 2:length(sort(unique(data2$cluster))))
{Vy=bdiag(Vy,(data2$Y[data2$cluster==tcluster[j]]-cbind(data2$T0[data2$cluster==tcluster[j]],data2$T1[data2$cluster==tcluster[j]])%*%beta2)%*%
            t(data2$Y[data2$cluster==tcluster[j]]-cbind(data2$T0[data2$cluster==tcluster[j]],data2$T1[data2$cluster==tcluster[j]])%*%beta2))}
X=cbind(data2$T0,data2$T1)
seb2=sqrt(diag(solve(t(X)%*%solve(Q)%*%X)%*%t(X)%*%solve(Q)%*%Vy%*%solve(Q)%*%X%*%solve(t(X)%*%solve(Q)%*%X)))
cpb2=ifelse( beta2-1.96*seb2<=truebeta & truebeta<=beta2+1.96*seb2, 1, 0 ) 

################################################################################
# AIPTW-RSATC
################################################################################
##### calculate the cluster-specific average treatment indicator
pt=rep(0,length(Y))
for (i in 1:K)
{pt[cluster==i]=table(T1,cluster)[2,i]/table(cluster)[i]}
datap=data.frame(Y=Y,T0=T0,T1=T1,cluster=cluster,pt=pt)
##### fit the RSATC model to obtain the cluster-specific potential outcome estimates
RSATC=lmer(Y~-1+T0+T1+pt+(-1+T0+T1|cluster),data=datap)
##### generate the augmented data based on RSATC model 
aY=Y.0
aT0=1-T1.0
aT1=T1.0
acluster=cluster.0
augmented=rep(0,length(aY))
for (i in 1:K)
{if (table(aT1,acluster)[1,i]==0)
{aY[length(aY)+1]=predict(RSATC,newdata=data.frame(pt=1,T0=1,T1=0,cluster=i))
aT0[length(aY)]=1
aT1[length(aY)]=0
acluster[length(aY)]=i
augmented[length(aY)]=1}
if (table(aT1,acluster)[2,i]==0)
{aY[length(aY)+1]=predict(RSATC,newdata=data.frame(pt=0,T0=0,T1=1,cluster=i))
aT0[length(aY)]=0
aT1[length(aY)]=1
acluster[length(aY)]=i
augmented[length(aY)]=1}}
##### calculate the weights based on the augmented data 
aw=vector()
for (i in 1:K)
{aw[acluster==i]=ifelse(aT1[acluster==i]==0,
(table(aT1)[1]*table(acluster)[i])/(length(aY)*table(aT1,acluster)[1,i]),
(table(aT1)[2]*table(acluster)[i])/(length(aY)*table(aT1,acluster)[2,i]))}
##### feed the augmented data to the IPTW procedure 
data3=data.frame(Y=aY,T0=aT0,T1=aT1,cluster=acluster,w=aw)
f3=lmer(Y~-1+T0+T1+(-1+T0+T1|cluster),weights=w,data=data3)
beta3=fixef(f3)
sigma03=sqrt(VarCorr(f3)$cluster[1,1])
sigma13=sqrt(VarCorr(f3)$cluster[2,2])
rho3=VarCorr(f3)$cluster[1,2]/(sqrt(VarCorr(f3)$cluster[1,1])*sqrt(VarCorr(f3)$cluster[2,2]))

################################################################################
# AIPTW-SATC
################################################################################
##### fit the SATC model to obtain the cluster-specific potential outcome estimates
SATC=lmer(Y~-1+T0+T1+pt:T0+pt:T1+(-1+T0+T1|cluster),data=datap)
##### generate the augmented data based on SATC model 
aY=Y.0
aT0=1-T1.0
aT1=T1.0
acluster=cluster.0
augmented=rep(0,length(aY))
for (i in 1:K)
{if (table(aT1,acluster)[1,i]==0)
{aY[length(aY)+1]=predict(SATC,newdata=data.frame(pt=1,T0=1,T1=0,cluster=i))
aT0[length(aY)]=1
aT1[length(aY)]=0
acluster[length(aY)]=i
augmented[length(aY)]=1}
if (table(aT1,acluster)[2,i]==0)
{aY[length(aY)+1]=predict(SATC,newdata=data.frame(pt=0,T0=0,T1=1,cluster=i))
aT0[length(aY)]=0
aT1[length(aY)]=1
acluster[length(aY)]=i
augmented[length(aY)]=1}}
##### calculate the weights based on the augmented data 
aw=vector()
for (i in 1:K)
{aw[acluster==i]=ifelse(aT1[acluster==i]==0,
(table(aT1)[1]*table(acluster)[i])/(length(aY)*table(aT1,acluster)[1,i]),
(table(aT1)[2]*table(acluster)[i])/(length(aY)*table(aT1,acluster)[2,i]))}
data4=data.frame(Y=aY,T0=aT0,T1=aT1,cluster=acluster,w=aw)
##### feed the augmented data to the IPTW procedure 
f4=lmer(Y~-1+T0+T1+(-1+T0+T1|cluster),weights=w,data=data4)
beta4=fixef(f4)
sigma04=sqrt(VarCorr(f4)$cluster[1,1])
sigma14=sqrt(VarCorr(f4)$cluster[2,2])
rho4=VarCorr(f4)$cluster[1,2]/(sqrt(VarCorr(f4)$cluster[1,1])*sqrt(VarCorr(f4)$cluster[2,2]))

################################################################################
# bootstrap procedure to estimate the standard error of AIPTW
################################################################################
bootstrapc=30
rsc=matrix( 0, nrow = K, ncol = bootstrapc ) 
beta3b=matrix(NA,bootstrapc,2)
beta4b=matrix(NA,bootstrapc,2)
set.seed(1234)
##### generate 30 bootstrap samples, and for each bootstrap sample obtain AIPTW-RSATC, AIPTW-SATC
for (m in 1:bootstrapc)
{
##### generate the m-th bootstrap sample
rsc[,m]=sample(unique(cluster.0),K,replace=T)
count=1
bY=Y.0[cluster.0==rsc[1,m]]
bT1=T1.0[cluster.0==rsc[1,m]]
bcluster=rep(1,length(Y.0[cluster.0==rsc[1,m]]))
for (i in 2:K)
{bY=c(bY,Y.0[cluster.0==rsc[i,m]])
bT1=c(bT1,T1.0[cluster.0==rsc[i,m]])
bcluster=c(bcluster,rep(i,length(Y.0[cluster.0==rsc[i,m]])))}
bT0=1-bT1

##### generate the RSATC augmented data for the m-th bootstrap sample
bpt=rep(0,length(bY))
for (i in 1:K)
{bpt[bcluster==i]=table(bT1,bcluster)[2,i]/table(bcluster)[i]}
RSATCb=lmer(bY~-1+bT0+bT1+bpt+(-1+bT0+bT1|bcluster))
abY=bY
abT0=bT0
abT1=bT1
abcluster=bcluster
baugmented=rep(0,length(abY))
for (i in 1:K)
{if (table(abT1,abcluster)[1,i]==0)
{abY[length(abY)+1]=predict(RSATCb,newdata=data.frame(bpt=1,bT0=1,bT1=0,bcluster=i))
abT0[length(abY)]=1
abT1[length(abY)]=0
abcluster[length(abY)]=i
baugmented[length(abY)]=1}
if (table(abT1,abcluster)[2,i]==0)
{abY[length(abY)+1]=predict(RSATCb,newdata=data.frame(bpt=0,bT0=0,bT1=1,bcluster=i))
abT0[length(abY)]=0
abT1[length(abY)]=1
abcluster[length(abY)]=i
baugmented[length(bY)]=1}}

##### obtain AIPTW-RSATC for the m-th bootstrap sample
bw=vector()
for (i in 1:K)
{bw[abcluster==i]=ifelse(abT1[abcluster==i]==0,
(table(abT1)[1]*table(abcluster)[i])/(length(abY)*table(abT1,abcluster)[1,i]),
(table(abT1)[2]*table(abcluster)[i])/(length(abY)*table(abT1,abcluster)[2,i]))}
f3b=lmer(abY~-1+abT0+abT1+(-1+abT0+abT1|abcluster),weights=bw)
beta3b[m,]=fixef(f3b)

##### generate the SATC augmented data for the m-th bootstrap sample
SATCb=lmer(bY~-1+bT0+bT1+bpt:bT0+bpt:bT1+(-1+bT0+bT1|bcluster))
abY=bY
abT0=bT0
abT1=bT1
abcluster=bcluster
baugmented=rep(0,length(abY))
for (i in 1:K)
{if (table(abT1,abcluster)[1,i]==0)
{abY[length(abY)+1]=predict(SATCb,newdata=data.frame(bpt=1,bT0=1,bT1=0,bcluster=i))
abT0[length(abY)]=1
abT1[length(abY)]=0
abcluster[length(abY)]=i
baugmented[length(abY)]=1}
if (table(abT1,abcluster)[2,i]==0)
{abY[length(abY)+1]=predict(SATCb,newdata=data.frame(bpt=0,bT0=0,bT1=1,bcluster=i))
abT0[length(abY)]=0
abT1[length(abY)]=1
abcluster[length(abY)]=i
baugmented[length(abY)]=1}}

##### obtain AIPTW-SATC for the m-th bootstrap sample
bw=vector()
for (i in 1:K)
{bw[abcluster==i]=ifelse(abT1[abcluster==i]==0,
(table(abT1)[1]*table(abcluster)[i])/(length(abY)*table(abT1,abcluster)[1,i]),
(table(abT1)[2]*table(abcluster)[i])/(length(abY)*table(abT1,abcluster)[2,i]))}
f4b=lmer(abY~-1+abT0+abT1+(-1+abT0+abT1|abcluster),weights=bw)
beta4b[m,]=fixef(f4b)
}
##### summarize the bootstrap results
seb3=c(sqrt(var(beta3b[,1])),sqrt(var(beta3b[,2])))
cpb3=ifelse( beta3-1.96*seb3<=truebeta & truebeta<=beta3+1.96*seb3, 1, 0 ) 
seb4=c(sqrt(var(beta4b[,1])),sqrt(var(beta4b[,2])))
cpb4=ifelse( beta4-1.96*seb4<=truebeta & truebeta<=beta4+1.96*seb4, 1, 0 ) 

return( c(
beta1,seb1,cpb1,sigma01,sigma11,rho1,
beta2,seb2,cpb2,sigma02,sigma12,rho2,
beta3,seb3,cpb3,sigma03,sigma13,rho3,
beta4,seb4,cpb4,sigma04,sigma14,rho4))
}
